# Supplementary material for: Effects of High-Pressure, Hydrothermal, and Enzyme-Assisted Treatment on the Taste and Flavor Profile of Water-Soluble Ginger (Zingiber officinale) Extract
Source: Foods. 2022 Feb 10;11(4):508. doi: 10.3390/foods11040508 (PMC8871348; doi:10.3390/foods11040508)
Supplement: Supplementary file 1 [file foods-11-00508-s001.zip]

Archive with 1 entries (1 files):
- foods-1581309-supplementary.pdf
